# Supplementary material for: Validating administratively derived frailty scores for use in Veterans Health Administration emergency departments
Source: Acad Emerg Med. 2023 Mar 28;30(4):349–58. doi: 10.1111/acem.14705 (PMC10162447; doi:10.1111/acem.14705)
Supplement: Supplementary file 1 — Data S1. [file ACEM-30-349-s001.zip]

Archive with 2 entries (2 files):
- acem14705-sup-0003-AppendixS3.docx
- acem14705-sup-0004-AppendixS4.docx
